# Supplementary material for: Overexpression of BQ323636.1 Modulated AR/IL-8/CXCR1 Axis to Confer Tamoxifen Resistance in ER-Positive Breast Cancer
Source: Life (Basel). 2022 Jan 10;12(1):93. doi: 10.3390/life12010093 (PMC8778777; doi:10.3390/life12010093)
Supplement: Supplementary file 1 [file life-12-00093-s001.zip]

Archive with 1 entries (1 files):
- life-1526063-supplementary.pdf
